# Supplementary material for: Morphology Effects on Electro- and Photo-Catalytic Properties of Zinc Oxide Nanostructures
Source: Nanomaterials (Basel). 2023 Sep 9;13(18):2527. doi: 10.3390/nano13182527 (PMC10534315; doi:10.3390/nano13182527)
Supplement: Supplementary file 1 [file nanomaterials-13-02527-s001.zip]

Archive with 1 entries (1 files):
- nanomaterials-2551813-supplementary.pdf
